# Supplementary material for: Pleural Resident Macrophages and Pleural IRA B Cells Promote Efficient Immunity Against Pneumonia by Inducing Early Pleural Space Inflammation
Source: Front Immunol. 2022 Apr 14;13:821480. doi: 10.3389/fimmu.2022.821480 (PMC9047739; doi:10.3389/fimmu.2022.821480)
Supplement: Supplementary file 8 [file Table_1.xlsx]

## Sheet: Tabelle1
	Patient	Sex	Age	Cancer	Disease	Comorbidities	Exsudate/Transudate
	#1	M	62.7253	yes	Kidney cancer with metastasis in lung (left side) with adjuvante chemotherapy	Pleural embolism on both sides	Unclear
	#2	W	64.8489	yes	Second lung carcinoma (primary adeno carcinoma) (left lung). No chemotherapy or radiation	Hypertonia; nicotine abuse; adenoma of adrenal gland	Unclear
	#3	M	57.2555	yes	Hypopharynx and sinuspiriformis carcinoma with metastasis in lungs. No radiation or chemotherapy	Former alcohol addict	Unclear
	#4	M	74.8049	yes	Pleuramesothelioma with malignant pleural effusion. No chemotherapy	Past nicotine abuse	Exsudate
	#5	M	72.1401	yes	Lung carcinoma (right side)	COPD; Type II diabetes ; hypertension; nicotin abuse; tremor	Unclear
	#6	M	68.3709	no	Pleuritis (right side)	Nicotine abuse; Dyspnoe	Exsudate
	#7	M	82.1703	yes	Pleural carcinomatosis and pulmonary carcinoma with malignant pleural effusion	Hypertension; chronic bronchitis	Exsudate
	#8	M	79.3132	yes	Oesophagus adenocarcinoma. Neoadjuvant chemotherapy	Dilatative cardiomyopathia; pacemaker; atrial fibrilliation; AV-block I; COPD; renal failure	Unclear
	#9	M	80.456	no	Pleural effusion (right side)	COPD; nicotine abuse; Peripheral arterial disease; Type II diabetes; polyneuropthia; past asbestos exposition	Exsudate
	#10	M	61.978	no	Pyothorax (right side) due to S. aureus infection	Infrarenal aneurysma of the Aorta; past transient ischemic attack 2014: polycythaemia vera; Depression; nicotin abuse; benign prostatahyperplasia	Exsudate
	#11	W	53.5192	yes	Thoracic synovial sarcoma (right side). No radiation or chemotherapy	Hypertension	Unclear
	#12	W	73.5577	no	Pleural empyema (left side)	hypertension; Hypothyreosis	Exsudate
	#13	M	65.739	yes	Oesophagus adenocarcinoma. Neoadjuvant chemotherapy	Hypertension; Atrial fibrillation; dilatative cardiomyopathia with pacemaker; coronary artery disease; nicotine abuse; emphysem of the lungs; chronic renal failure; Psoriasis	Exsudate
	#14	M	82.8379	no	Pleura empyema with chronic pleural effusion (right side)	Dilatative cardiomyopathia with pacemaker; insufficiency of tricuspidal cardial valve; Ascites; edema both legs; Chronical renal failure; atrial fibrilliation	Exsudate
	#15	W	39.1099	no	Pneumonia with empyema	Nicotine abuse; Psoriasis; Rheumatoid arthritis	Exsudate
	#16	M	64.6786	yes	Lungcarcinoma (right side)	Hypertension; Type I diabetes mellitus ; osteoporosis; hyperplasia of prostate gland	Exsudate
	#17	W	46.1538	yes	Oesophagus carcinoma. Neoadjuvant chemotherapy and radiation	Struma nodosa; nicotine abuse	Unclear
	#18	W	81.2335	no	Pleural effusion during small intestine ischemia, acute renal failure and chronic heart failure	Hyperthyreosis; Hypertension; Type II diabetes mellitus ; artrial fibrillation; chronic heart failure NYHA III	Unclear
	#19	M	86.1126	no	Spondylodiscitis with osetosynthesis; septic shock with pneumonia	Chronic heart failure NYHA II; Parkinson disease; Type II diabetes mellitus	Exsudate
	#20	M	63.6566	no	Bypass surgery due to coronay arterial disease	Chronic heart failure NYHA II; hyperplasia of prostate gland; hypercholesterenemia	Unclear
	#21	M	63.4588	no	Miral valve replacement due to endocarditis. Septic events with renail failure. Subacute stroke due to septic emobolism. Antibiotic therapy	Nicotine abuse; Hypercholesterenemia	Exsudate
	#22	M	84.1236	yes	Gallbladder carcinoma with peritoneal carcinosis. Septic schock with respiratoral insuffiency.	Impingement left shoulder	Exsudate
	#23	W	49.9808	yes	Metastatic lung cancer (left side) with pleural carcinosis and CUP-syndrome. No cancer therapy	Coronal sclerosis; nicotine abuse; Rheumatoid arthritis	Unclear
	#24	W	70.4588	yes	Cervix carcinoma with liver metastasis. Pleural effusion due to hypoalbuminaemia and edema after Hemihepatectomy. No further cancer treatment until surgery	No reported comorbidities	Transudate
